# Supplementary material for: Changes in cell walls lignification, feruloylation and p-coumaroylation throughout maize internode development
Source: PLoS One. 2019 Jul 30;14(7):e0219923. doi: 10.1371/journal.pone.0219923 (PMC6667141; doi:10.1371/journal.pone.0219923)
Supplement: S1 Table — Morphological parameters, biochemical composition of cell walls and red/blue intensity ratio for each tissue of the principal ear internode of three maize lines (F324, F66, and F7037) sampled at 6 developmental stages. (XLSX) [file pone.0219923.s001.xlsx]

## Sheet: Feuil1
Genotype	stage	days	EN length	em EN length	Stem diameter	Stem surface	Cell size	em cell size	CWR	em CWR	KL	em KL	BO4	em BO4	S/G	em S/G	PC est	em PC est	SPC	FA est	em FA est	FA eth	em FA eth	red/blue rind	red/blue pith	red/blue blue ring
F7037	S1	0	0.5	0.5	119.479	12.2773	39.93	10.89	38.44	6.952	5.24245	0.984119	160.398	25.9118	0.407323	0.082403	1.06649	0.424038	6.86251	1.66558	0.459118	0.55169	0.201227	1	1.05	0
	S2	8	2.5	1	149.39	13.7668	39.93	14.52	37.0833	6.32222	7.87631	0.831483	357.524	81.9686	0.803818	0.110903	7.41345	0.79569	22.0067	3.51647	0.47959	1.49981	0.357243	0.9	1	0
	S3	25	12	0.5	171.498	14.728	50.094	3.4848	53.3167	1.38333	13.5265	0.968488	626.459	69.7822	1.0484	0.0575459	20.2397	0.878306	30.4593	5.8425	0.445482	3.12701	0.306624	1.35	1.05	0.9
	S4	32	12	0.6	152.444	13.8804	48.642	2.3232	51.3833	2.32222	15.2931	0.577389	765.29	116.81	1.01021	0.098482	22.8804	0.908582	30.9627	5.93203	0.54006	3.56682	0.264304	1.5	1.05	0.8
	S5	47.5	11.5	1.2	145.179	13.5803	48.642	2.3232	50.1	3.7	15.5727	0.514976	884.951	102.527	1.08514	0.106576	24.2617	1.28476	30.9451	5.96384	0.61606	3.29145	0.517868	1.45	1	0.8
	S6	56.5	12.5	1	156.471	14.1111	47.19	0	52.1667	0.511111	16.0563	0.501676	926.325	98.4368	1.11962	0.0394416	25.6999	0.774865	31.1306	6.10037	0.561813	3.03794	0.485687	1.45	1.05	0.85
F324	S1	0	1	0.2	86.3037	10.4489	76.23	0	34.12	9.456	4.4822	0.443984	227.634	34.4464	0.583697	0.123553	1.90203	0.675788	11.3802	2.1985	0.346122	0.845798	0.313015	0.53	0.5	0
	S2	6.5	6	0.4	99.1119	11.2321	72.6	3.63	48.0667	2.36667	9.76037	1.19506	484.552	120.634	0.923665	0.0541581	11.2225	2.51501	24.3133	5.10533	0.682851	2.49533	0.218736	0.63	0.6	0
	S3	11	9.5	0.2	150.191	13.7659	77.682	5.2272	51.0833	3.01667	11.398	0.74092	656.882	81.7862	0.888174	0.0226341	14.4599	0.449253	27.6714	5.63012	0.552301	3.19824	0.111616	1.03	1	0.6
	S4	17	10	0.3	106.973	11.6694	66.066	3.4848	48.9833	2.35	14.3307	0.335876	823.941	125.031	0.879549	0.0334562	18.8218	0.237023	28.5616	6.03186	0.719952	3.48195	0.140789	1.03	1	0.6
	S5	33	9.75	0.5	147.852	13.686	73.326	3.4848	46.8	0.433333	14.5181	0.564567	880.97	130.37	1.01851	0.0689922	19.9042	0.653202	27.6579	6.44544	0.745125	3.26873	0.40789	1.3	1	0.6
	S6	56.5	10	0.8	119.504	12.2835	74.415	2.7225	51.1333	2.06667	14.2058	0.329921	938.182	140.409	1.15274	0.0772762	19.0017	0.739276	25.414	6.89508	0.73137	2.80794	0.31652	1.2	1	0.6
F66	S1	0	2.2	0.3	66.9541	9.20773	65.34	10.89	32.9833	13.3167	5.58392	1.05971	283.438	50.2909	0.637222	0.0611668	3.02922	0.745706	14.5563	3.82425	0.461104	1.15029	0.277898	0.6	0.6	0
	S3	6	6.5	1.5	112.384	11.924	64.614	4.6464	51.2	2.63333	10.026	2.38178	593.48	149.04	0.879752	0.0882778	12.0311	3.88538	25.7278	5.14747	0.256248	2.68163	0.415845	0.6	0.55	0
	S4	13	11	2	121.503	12.4179	68.97	5.808	47.1	4.9	13.0128	0.559304	822.036	103.122	0.907147	0.0420625	16.7249	0.722742	27.4883	5.049	0.558979	3.45102	0.220487	1.1	1	0.8
	S5	29.5	9.8	0.5	101.262	11.2907	61.71	5.808	40.7833	1.54444	13.4133	0.234253	916.264	106.54	1.10043	0.0529982	18.2438	0.793863	26.4756	5.36361	0.513002	3.04305	0.603046	1.15	0.95	0.75
	S6	56.5	10.8	0.5	109.462	11.7287	58.806	5.2272	51.8167	6.75	14.0135	0.692197	999.189	85.6315	1.11004	0.093365	18.6252	0.626104	25.7152	5.96578	0.734016	3.45028	0.421393	1.2	1	0.8
				S1 Table. Data set. Morphological parameters, biochemical composition of cell walls and red/blue intensity ratio1
					for each tissue of the principal ear internode of three maize lines (F324, F66, and F7037) sampled at 6 developmental stages.
				EN length: length of the internode supporting the ear.
				Stem diameter: diameter of the internode supporting the ear.
				Stem surface: stem surface of the internode supporting the ear.
				Cell size: cell size of the parenchyma cells.
				CWR: cell wall content.
				KL: Klason lignin content in the cell walls
				BO4: sum of the yields of the H, G and S β-O-4-linked lignin-derived monomers
				S/G: S/G subunit ratio.
				PC est: esterified p-coumaric acid content in the cell walls.
				SPC: percentage of S lignin units acylated by p-coumaric acid.
				FA est: esterified ferulic acid content in the cell walls.
				FA eth: etherified ferulic acid content in the cell walls.
				red/blue rind: red/blue intensity ratio in rind.
				red/blue pith: red/blue intensity ratio in pith.
				red/blue blue ring: red/blue intensity ratio in blue ring.
				em: standard deviation
